# Supplementary material for: Design, Synthesis, Molecular Docking Analysis and Biological Evaluations of 4-[(Quinolin-4-yl)amino]benzamide Derivatives as Novel Anti-Influenza Virus Agents
Source: Int J Mol Sci. 2022 Jun 4;23(11):6307. doi: 10.3390/ijms23116307 (PMC9181126; doi:10.3390/ijms23116307)
Supplement: Supplementary file 1 [file ijms-23-06307-s001.zip]

Archive with 1 entries (1 files):
- ijms-1732038-supplementary.pdf
